# Supplementary material for: Myosin Binding Protein-C Forms Amyloid-Like Aggregates In Vitro
Source: Int J Mol Sci. 2021 Jan 13;22(2):731. doi: 10.3390/ijms22020731 (PMC7828380; doi:10.3390/ijms22020731)
Supplement: Supplementary file 1 [file ijms-22-00731-s001.zip]

Archive with 8 entries (6 files):
- ijms-1057004 SI-done/
- ijms-1057004 SI-done/ijms-1057004-supplementary.docx
- ijms-1057004 SI-done/Supplementing Figures/
- ijms-1057004 SI-done/Supplementing Figures/S1.bmp
- ijms-1057004 SI-done/Supplementing Figures/S2.jpg
- ijms-1057004 SI-done/Supplementing Figures/S3.jpg
- ijms-1057004 SI-done/Supplementing Figures/S4.jpg
- ijms-1057004 SI-done/Supplementing Figures/S5.png
